# Supplementary material for: Early CD4+ T cell proliferation and chronic T cell engagement impact myeloma outcomes following T cell engager therapy
Source: J Clin Invest. 2025 Jul 31;135(19):e192927. doi: 10.1172/JCI192927 (PMC12483553; doi:10.1172/JCI192927)
Supplement: Supporting data values [file jci-135-192927-s091.xlsx]

## Sheet: Fig 1a
fold change proliferating cells
CD4		CD8
<VGPR	≥VGPR	<VGPR	≥VGPR
1.32979	1.50355	1.66	0.96
2.42391	5.44035	1.7	4.05
1.17817	3.51431	1.09	3.61
0.856609	1.86953	1.09	1.28
1.55	2.39992	1.02	2.63
0.88	1.01	0.72	1.63
	0.394503	0.71	0.61
	7.7596		0.85
	1.41236		0.98
	1.94882		1.01
	2.88058		1.86
	4.74168		1.32
	2.55915		1.62
	1.21464		1.32
	3.94024		1.58
	3.20055		1.72
	2.21998		0.78
	4.82		0.81
	1.5		0.87

## Sheet: Fig 1b
Days	fold change Ki67+CD4+ < below median (1.71)	fold change Ki67+CD4+ < above median (1.71)
15	1
21	1
21	1
31	1
54	1
135	1
167	1
363	1
367	0
404	0
433	0
498	0
519	0
522	0
33		1
94		1
209		1
329		0
375		0
425		0
425		0
435		0
476		0
523		0
546		0
547		0
554		0
558		0

## Sheet: Fig 1c
Days	fold change Ki67+CD4+ < below median (1.71)	fold change Ki67+CD4+ < above median (1.71)
15	1
21	1
29	1
42	1
57	1
367	0
404	0
411	0
433	0
455	1
487	0
498	0
519	0
522	0
169		1
329		0
375		0
425		0
425		0
435		0
439		0
476		0
508		0
523		0
546		0
547		0
554		0
558		0

## Sheet: Fig 1e
ratio of non-Tregs to Tregs
<VGPR	≥VGPR
1.05776	0.464926
0.519868	0.860242
0.845598	1.15208
0.393491	1.15208
2.10213	5.35376
0.314622	1.76358
	0.73763
	1.53903
	1.05327
	2.71585
	0.876517
	1.17777
	2.33617
	0.383953
	1.73308
	2.23667
	1.88305
	3.85917
	2.31537

## Sheet: Fig 1f
CD4+			CD8+
1 wk	2 wks	1 mo	1 wk	2 wks	1 mo
92.5	95.9	63	95.6	97.7	0.45
98.7	84.4	0.43	98.6	87.2	0.74
99.6	100	68	99.7	99.8	0.96
	92	1.31		87.1	26.1
	97.2	18.1		93.6	16.7
	74.2	6.02		57.4	36.9
	95.2	0.61		89	5.34
	100	11.9		99.8	18.2
	68.8	9.95		37.9	4.2
	95.7	74.1		82	15
	26.3	52		34.1	18.8
	100	48.54		100	29.1
	58.2	68.29		18.5	50.13
	73.6	59.78		67.2	62.8
	90.2	71		93.3	48.04
	28.2	40.14		7.81	29.65
	99.7	75		98.2	61
	100	67.5		99.8	47.6
	80.28	90		81.6	80
	100	4.59		99.7	54.71
	100	50.7		100	49.31
	99.9	89.9		99.9	69.5
		81.8			36.5
		97.4			88.6
		79.6			64.4
		80.3			86.5
		88.7			76.1
		8.45			75.8
		96			98.3
		11			74.5
		39.6			90.1

## Sheet: Fig 1g
%IL2+CD4 preRx	%IL2+CD4 postRx	%IFNg+CD4 preRx	%IFNg+CD4 postRx
6.87	0.29	3.97	0.17
6.87	1.63	3.97	0.84
1.41	0	1.07	0
2.45	0.43	2.06	0.37
0.85	0.46	0.56	0.11
2.48	3.77	0.56	1.64
2.45	0.97	2.06	4.59
1.41	0.9	1.07	0.58
0.85	0.22	0.56	0.22
2.48	2.23	0.56	0.84

## Sheet: Fig 1h
%IL2+CD8 preRx	%IL2+CD8 postRx	%IFNg+CD8 preRx	%IFNg+CD8 postRx
0.37	0.069	6.44	0.09
0.37	0	6.44	1.61
4.19	3.91	6.64	0
4.19	2.64	1.88	0
4.63	0.023	0.43	0
4.63	0.31	0.82	0.75
1.04	0.04	1.88	1.93
1.04	0.26	6.64	2.64
0.31	0.026	0.43	0
0.31	0.29	0.82	0.64

## Sheet: Fig 1i
%IL2+CD8 preRx	%IL2+CD8 postRx	%IFNg+CD8 preRx	%IFNg+CD8 postRx
0.34	0.07	2.55	0.76
0.34	0.02	2.55	0.52
0.14	0	0.5	0
0.14	0.02	0.5	0.12
0.04	0.01	0.12	0
0.04	0.02	0.12	0.1
0.03	0.02	0.15	0.02

## Sheet: Fig 1j
% Annexin V+ preRx	% Annexin V+ postRx
71.8	36.6
71.8	39.3
82.1	75.1
82.1	47.1
78.7	43.4
78.7	53.4
81.8	26.7
81.8	61.8
93.8	24.4
93.8	73.4
86.1	70.2
86.1	94.7

## Sheet: Fig 1k
Fold change in tumor size
tumor alone	preRx	postRx
65.55	0.46	19.77
9.97	0.16	1.73
85.05	3.99	820.92
117.3	1.77	27.54
121.88	11.85	72.64

[truncated: 25 more sheets: Suppl Fig 1a, Suppl Fig 1b, Suppl Fig 1c, Suppl Fig 1d, Suppl Fig 1e, Suppl Fig 1f, Suppl Fig 1g, Suppl Fig 1h, Suppl Fig 1j, Suppl Fig 1k, Suppl Fig 1m, Suppl Fig 1o, Suppl Fig 2a, Suppl Fig 2b, Suppl Fig 2c, Suppl Fig 2d, Suppl Fig 2e, Suppl Fig 2f, Suppl Fig 3b, Suppl Fig 3h …]
